# Supplementary material for: Al[18F]F-NOTA-Octreotide Is Comparable to [68Ga]Ga-DOTA-TATE for PET/CT Imaging of Neuroendocrine Tumours in the Latin-American Population
Source: Cancers (Basel). 2023 Jan 10;15(2):439. doi: 10.3390/cancers15020439 (PMC9856643; doi:10.3390/cancers15020439)
Supplement: Supplementary file 1 [file cancers-15-00439-s001.zip]

Archive with 1 entries (1 files):
- cancers-2109817-supplementary.pdf
